# Supplementary material for: Structural and Functional Shifts in the Microbial Community of a Heavy Metal-Contaminated Soil Exposed to Short-Term Changes in Air Temperature, Soil Moisture and UV Radiation
Source: Genes (Basel). 2024 Jan 16;15(1):107. doi: 10.3390/genes15010107 (PMC10815596; doi:10.3390/genes15010107)
Supplement: Supplementary file 1 [file genes-15-00107-s001.zip]

Archive with 1 entries (1 files):
- genes-2808445-supplementary.pdf
